# Supplementary material for: Effects of water level fluctuation on thermal stratification in a typical tributary bay of Three Gorges Reservoir, China
Source: PeerJ. 2019 May 15;7:e6925. doi: 10.7717/peerj.6925 (PMC6525588; doi:10.7717/peerj.6925)
Supplement: Supplemental Information 1 — Hydrological conditions and vertical temperature profiles data in 2010. [file peerj-07-6925-s001.xlsx]

## Sheet: water level
date	water level
2010-01-01	169.44
2010-01-11	168.27
2010-01-21	167.42
2010-01-31	166.12
2010-02-01	165.93
2010-02-11	163.91
2010-02-21	161.6
2010-02-28	159.89
2010-03-01	159.69
2010-03-11	157.49
2010-03-21	156.02
2010-03-31	154.35
2010-04-01	154.2
2010-04-11	153.68
2010-04-21	154.1
2010-04-30	156.21
2010-05-01	156.35
2010-05-11	156.44
2010-05-21	153.25
2010-05-31	150.25
2010-06-01	149.9
2010-06-11	146.34
2010-06-21	145.9
2010-06-30	148.03
2010-07-01	147.46
2010-07-11	146.2
2010-07-21	152.6
2010-07-31	160.55
2010-08-01	160.97
2010-08-11	150.7
2010-08-21	147.47
2010-08-31	158.66
2010-09-01	158.58
2010-09-11	161.62
2010-09-21	162.77
2010-09-30	162.44
2010-10-01	162.84
2010-10-11	169.33
2010-10-21	174.23
2010-10-31	174.89
2010-11-01	174.83
2010-11-11	174.849
2010-11-21	174.685
2010-11-30	174.584
2010-12-01	174.564
2010-12-11	174.606
2010-12-21	174.745
2010-12-31	174.654

## Sheet: discharge
date	discharge（m3/s）
1/1/2010	6.58
11/1/2010	20.725
21/1/2010	4.92
31/1/2010	20.7
1/2/2010	29
11/2/2010	3.59
21/2/2010	20.94
28/2/2010	8.08
1/3/2010	5.305
11/3/2010	19.18
21/3/2010	4.835
31/3/2010	6.67
1/4/2010	16.1
11/4/2010	8.8075
21/4/2010	31.4
30/4/2010	16.01
1/5/2010	9.4025
11/5/2010	36.025
21/5/2010	45.9
31/5/2010	30.6
1/6/2010	46.625
11/6/2010	98
21/6/2010	12.65
30/6/2010	8.34
1/7/2010	10.1875
11/7/2010	13.275
21/7/2010	76.15
31/7/2010	46
1/8/2010	53.95
11/8/2010	24.175
21/8/2010	25
31/8/2010	38.025
1/9/2010	35.775
11/9/2010	79.2
21/9/2010	21.05
30/9/2010	14.805
1/10/2010	7.8775
11/10/2010	22.025
21/10/2010	14.2225
31/10/2010	6.6125
1/11/2010	14.8867
11/11/2010	3.595
21/11/2010	5.31
30/11/2010	3.365
1/12/2010	3.365
11/12/2010	7.165
21/12/2010	3.95
31/12/2010	50.4

## Sheet: inflow temperature
date	temperature（oC）
2010-01-01	11.723
2010-01-11	11.761
2010-01-21	11.723
2010-01-31	11.533
2010-02-01	11.685
2010-02-11	10.39
2010-02-21	12.637
2010-02-28	14.542
2010-03-01	13.552
2010-03-11	13.399
2010-03-21	16.904
2010-03-31	13.552
2010-04-01	13.818
2010-04-11	14.923
2010-04-21	15.799
2010-04-30	16.523
2010-05-01	15.3
2010-05-11	15.2
2010-05-21	14.7
2010-05-31	17.2
2010-06-01	16.8
2010-06-11	16
2010-06-21	17.9
2010-06-30	18.5
2010-07-01	19
2010-07-11	20.1
2010-07-21	18.4
2010-07-31	20.4
2010-08-01	17
2010-08-11	20.865
2010-08-21	19.608
2010-08-31	18.427
2010-09-01	18.732
2010-09-11	17.818
2010-09-21	16.341
2010-09-30	16.485
2010-10-01	15.875
2010-10-11	16.218
2010-10-21	15.989
2010-10-31	13.191
2010-11-01	13.641
2010-11-11	14.295
2010-11-21	12.822
2010-11-30	13.068
2010-12-01	12.004
2010-12-11	12.413
2010-12-21	10.286
2010-12-31	9.427

## Sheet: XXD-temperature
Date	Depth(DE.)	Temp
2010-03-21 08:50:00	0.5	11.668
2010-03-21 08:50:48	1	11.6444
2010-03-21 08:51:18	2	11.61
2010-03-21 08:51:30	3	11.5925
2010-03-21 08:51:45	4	11.586
2010-03-21 08:52:06	5	11.58
2010-03-21 08:52:33	6	11.5744
2010-03-21 08:52:54	7	11.57
2010-03-21 08:53:12	8	11.5633
2010-03-21 08:53:27	9	11.558
2010-03-21 08:53:42	10	11.554
2010-03-21 08:53:54	11	11.55
2010-03-21 08:54:06	12	11.5525
2010-03-21 08:54:27	13	11.5429
2010-03-21 08:54:39	14	11.53
2010-03-21 08:54:54	15	11.516
2010-03-21 08:55:12	16	11.465
2010-03-21 08:55:39	17	11.4356
2010-03-21 08:55:57	18	11.415
2010-03-21 08:56:15	19	11.385
2010-03-21 08:56:48	20	11.3882
2010-03-21 08:57:09	21	11.3886
2010-03-21 08:57:42	22	11.3864
2010-03-21 08:58:03	23	11.3814
2010-03-21 08:58:24	24	11.3843
2010-03-21 08:58:45	25	11.3829
2010-03-21 08:59:06	26	11.3843
2010-03-21 08:59:51	27	11.374
2010-03-21 09:00:12	28	11.3329
2010-03-21 09:00:33	29	11.3243
2010-03-21 09:01:12	30	11.3115
2010-03-21 09:01:30	31	11.31
2010-03-21 09:01:45	32	11.3
2010-03-21 09:02:18	33	11.2927
2010-03-21 09:02:33	34	11.27
2010-03-21 09:03:06	35	11.26
2010-03-21 09:03:27	36	11.26
2010-03-21 09:03:45	37	11.2517
2010-03-21 09:04:12	38	11.2389
2010-03-21 09:04:42	39	11.211
2010-03-21 09:05:12	40	11.21
2010-03-21 09:05:33	41	11.2086
2010-03-21 09:06:06	42	11.21
2010-03-21 09:06:45	43	11.2123
2010-03-21 09:07:21	44	11.2142
2010-03-21 09:08:45	45	11.2154
2010-03-21 09:09:54	46	11.2052
2010-03-21 09:10:30	47	11.185
2010-03-21 09:11:18	48	11.1562
2010-03-21 09:11:48	49	11.139
2010-03-21 09:12:12	50	11.1212
2010-03-21 09:12:48	51	11.1058
2010-03-21 09:13:12	52	11.1
2010-03-21 09:13:30	53	11.1
2010-03-21 09:13:54	54	11.0913
2010-03-21 09:14:27	55	11.08
2010-03-21 09:14:42	56	11.054
2010-03-21 09:14:57	57	11.05
2010-03-21 09:15:24	58	11.0433
2010-03-21 09:15:51	59	11.0344
2010-03-21 09:16:09	60	11.03
2010-03-21 09:16:36	61	11.0211
2010-03-21 09:16:54	62	11.01
2010-03-21 09:17:15	63	10.9914
2010-03-21 09:17:42	64	10.98
2010-03-21 09:18:15	65	10.9782
2010-03-21 09:18:39	66	10.98
2010-03-21 09:19:00	67	10.9786
2010-03-21 09:19:24	68	10.9738
2010-03-21 09:19:33	69	10.97
2010-03-21 09:19:54	70	10.96
2010-03-21 09:20:09	71	10.946
2010-03-21 09:20:27	72	10.95
2010-03-21 09:20:39	73	10.9475
2010-03-21 09:20:48	74	10.9467
2010-03-21 09:21:03	75	10.946
2010-03-21 09:21:15	76	10.9425
2010-03-21 09:21:30	77	10.94
2010-03-21 09:21:36	78	10.94
2010-03-21 09:22:00	79	10.9475
2010-06-20 08:52:30	0.5	25.619
2010-06-20 08:52:54	1	25.4375
2010-06-20 08:53:03	2	25.11
2010-06-20 08:53:21	3	24.08
2010-06-20 08:53:36	4	22.846
2010-06-20 08:53:45	5	22.39
2010-06-20 08:53:57	6	22.1875
2010-06-20 08:54:09	7	21.834
2010-06-20 08:54:27	8	21.7267
2010-06-20 08:54:42	9	21.72
2010-06-20 08:55:00	10	21.7083
2010-06-20 08:55:09	11	21.69
2010-06-20 08:55:18	12	21.6833
2010-06-20 08:55:21	13	21.68
2010-06-20 08:55:30	14	21.6633
2010-06-20 08:55:36	15	21.66
2010-06-20 08:55:42	16	21.635
2010-06-20 08:55:51	17	21.63
2010-06-20 08:56:00	18	21.6333
2010-06-20 08:56:06	19	21.64
2010-06-20 08:56:15	20	21.64
2010-06-20 08:56:27	21	21.64
2010-06-20 08:56:36	22	21.64
2010-06-20 08:56:42	23	21.63
2010-06-20 08:56:48	24	21.63
2010-06-20 08:56:54	25	21.63
2010-06-20 08:57:00	26	21.62
2010-06-20 08:57:06	27	21.615
2010-06-20 08:57:15	28	21.6033
2010-06-20 08:57:30	29	21.584
2010-06-20 08:57:45	30	21.556
2010-06-20 08:57:57	31	21.54
2010-06-20 08:58:06	32	21.54
2010-06-20 08:58:18	33	21.5175
2010-06-20 08:58:33	34	21.43
2010-06-20 08:58:48	35	21.42
2010-06-20 08:59:00	36	21.4125
2010-06-20 08:59:15	37	21.39
2010-06-20 08:59:24	38	21.38
2010-06-20 08:59:36	39	21.365
2010-06-20 08:59:48	40	21.3575
2010-06-20 09:00:00	41	21.3475
2010-06-20 09:00:09	42	21.34
2010-06-20 09:00:21	43	21.325
2010-06-20 09:00:30	44	21.31
2010-06-20 09:00:42	45	21.2875
2010-06-20 09:00:57	46	21.278
2010-06-20 09:01:09	47	21.27
2010-06-20 09:01:21	48	21.25
2010-06-20 09:01:33	49	21.22
2010-06-20 09:01:45	50	21.1575
2010-06-20 09:01:57	51	21.06
2010-06-20 09:02:03	52	21.025
2010-06-20 09:02:09	53	21.015
2010-06-20 09:02:24	54	20.982
2010-06-20 09:02:36	55	20.94
2010-06-20 09:02:45	56	20.83
2010-06-20 09:02:54	57	20.77
2010-06-20 09:03:00	58	20.66
2010-06-20 09:03:12	59	20.625
2010-06-20 09:03:18	60	20.555
2010-06-20 09:03:24	61	20.465
2010-06-20 09:03:30	62	20.325
2010-06-20 09:03:45	63	20.24
2010-08-09	0.5	28.3383
2010-08-09	4	28.368
2010-08-09	6	28.485
2010-08-09	10	28.5264
2010-08-09	13	28.166
2010-08-09	17	25.9015
2010-08-09	20	25.114
2010-08-09	25	24.9536
2010-08-09	28	24.7675
2010-08-09	30	24.71
2010-08-09	35	24.6562
2010-08-09	40	24.5463
2010-08-09	45	24.46
2010-08-09	50	24.2433
2010-08-09	55	24.1183
2010-08-09	60	23.9967
2010-08-09	65	23.91
2010-08-09	70	23.735
2010-08-09	74	23.5038
2010-11-04 10:28:00	0.5	21.4883
2010-11-04 10:28:48	1	21.5325
2010-11-04 10:29:03	2	21.532
2010-11-04 10:29:15	3	21.53
2010-11-04 10:29:33	4	21.5183
2010-11-04 10:29:42	5	21.5133
2010-11-04 10:29:48	6	21.51
2010-11-04 10:29:54	7	21.51
2010-11-04 10:30:00	8	21.51
2010-11-04 10:30:06	9	21.5
2010-11-04 10:30:15	10	21.5033
2010-11-04 10:30:18	11	21.51
2010-11-04 10:30:27	12	21.5067
2010-11-04 10:30:36	13	21.5
2010-11-04 10:30:42	14	21.5
2010-11-04 10:30:54	15	21.5025
2010-11-04 10:30:57	16	21.51
2010-11-04 10:31:06	17	21.5
2010-11-04 10:31:09	18	21.5
2010-11-04 10:31:15	19	21.5
2010-11-04 10:31:21	20	21.5
2010-11-04 10:31:27	21	21.505
2010-11-04 10:31:33	22	21.5
2010-11-04 10:31:36	23	21.5
2010-11-04 10:31:42	24	21.495
2010-11-04 10:31:48	25	21.49
2010-11-04 10:31:57	26	21.485
2010-11-04 10:32:06	27	21.465
2010-11-04 10:32:12	28	21.44
2010-11-04 10:32:15	29	21.42
2010-11-04 10:32:21	30	21.41
2010-11-04 10:32:27	31	21.41
2010-11-04 10:32:33	32	21.38
2010-11-04 10:32:36	33	21.37
2010-11-04 10:32:42	34	21.345
2010-11-04 10:32:45	35	21.32
2010-11-04 10:32:51	36	21.32
2010-11-04 10:32:54	37	21.32
2010-11-04 10:33:00	38	21.3
2010-11-04 10:33:06	39	21.285
2010-11-04 10:33:12	41	21.26
2010-11-04 10:33:18	42	21.265
2010-11-04 10:33:21	43	21.26
2010-11-04 10:33:27	44	21.26
2010-11-04 10:33:33	45	21.25
2010-11-04 10:33:39	46	21.25
2010-11-04 10:33:42	47	21.25
2010-11-04 10:33:48	48	21.25
2010-11-04 10:33:54	49	21.235
2010-11-04 10:33:57	50	21.23
2010-11-04 10:34:03	51	21.23
2010-11-04 10:34:09	52	21.22
2010-11-04 10:34:15	53	21.22
2010-11-04 10:34:21	54	21.22
2010-11-04 10:34:27	55	21.215
2010-11-04 10:34:33	56	21.21
2010-11-04 10:34:39	57	21.215
2010-11-04 10:34:45	58	21.21
2010-11-04 10:34:48	59	21.21
2010-11-04 10:34:54	60	21.21
2010-11-04 10:34:57	61	21.2
2010-11-04 10:35:03	62	21.21
2010-11-04 10:35:12	63	21.2067
2010-11-04 10:35:18	64	21.205
2010-11-04 10:35:24	65	21.21
2010-11-04 10:35:30	66	21.21
2010-11-04 10:35:36	67	21.2
2010-11-04 10:35:39	68	21.2
2010-11-04 10:35:45	69	21.2
2010-11-04 10:35:51	70	21.185
2010-11-04 10:35:57	71	21.185
2010-11-04 10:36:03	72	21.18
2010-11-04 10:36:12	73	21.1733
2010-11-04 10:36:21	74	21.18
2010-11-04 10:36:24	75	21.18
2010-11-04 10:36:30	76	21.15
2010-11-04 10:36:36	77	21.145
2010-11-04 10:36:42	78	21.14
2010-11-04 10:36:57	79	21.14
2010-11-04 10:37:09	80	21.1375
2010-11-04 10:37:12	81	21.14
2010-11-04 10:37:18	82	21.16
2010-11-04 10:37:27	83	21.14
2010-11-04 10:37:33	84	21.135
2010-11-04 10:37:39	85	21.125
2010-11-04 10:37:45	86	21.13
2010-11-04 10:37:51	87	21.125
2010-11-04 10:37:57	88	21.12
2010-11-04 10:38:03	89	21.12
2010-11-04 10:38:06	90	21.12
2010-11-04 10:38:12	91	21.12
2010-11-04 10:38:18	92	21.115
2010-11-04 10:38:21	93	21.12
2010-11-04 10:38:24	94	21.12
2010-11-04 10:38:30	95	21.11
2010-11-04 10:38:36	96	21.11
2010-11-04 10:38:42	97	21.115
2010-11-04 10:38:45	98	21.12

## Sheet: XXM-temperature
Date	Depth(DE.)	Temp
2010-01-02	0.5	15.525
2010-01-02	1	15.5067
2010-01-02	2	15.45
2010-01-02	3	15.3433
2010-01-02	4	15.27
2010-01-02	5	15.2467
2010-01-02	6	15.2467
2010-01-02	7	15.2333
2010-01-02	8	15.2367
2010-01-02	9	15.23
2010-01-02	10	15.23
2010-01-02	11	15.23
2010-01-02	12	15.22
2010-01-02	13	15.22
2010-01-02	14	15.22
2010-01-02	15	15.22
2010-01-02	16	15.2167
2010-01-02	17	15.21
2010-01-02	18	15.21
2010-01-02	19	15.2107
2010-01-02	20	15.2078
2010-01-02	21	15.208
2010-01-02	22	15.2061
2010-01-02	23	15.205
2010-01-02	24	15.2014
2010-01-02	25	15.2
2010-01-02	26	15.2
2010-01-02	27	15.2
2010-01-02	28	15.2
2010-01-02	29	15.2
2010-01-02	30	15.2
2010-01-11	0.5	14.55
2010-01-11	1	14.549
2010-01-11	2	14.55
2010-01-11	3	14.5436
2010-01-11	4	14.5292
2010-01-11	5	14.53
2010-01-11	6	14.53
2010-01-11	7	14.53
2010-01-11	8	14.5255
2010-01-11	9	14.525
2010-01-11	10	14.52
2010-01-11	11	14.52
2010-01-11	12	14.515
2010-01-11	13	14.51
2010-01-11	14	14.51
2010-01-11	15	14.51
2010-01-11	16	14.51
2010-01-11	17	14.51
2010-01-11	18	14.51
2010-01-11	19	14.51
2010-01-11	20	14.51
2010-01-11	21	14.51
2010-01-11	22	14.51
2010-01-11	23	14.51
2010-01-11	24	14.51
2010-01-11	25	14.51
2010-01-11	26	14.5
2010-01-11	27	14.5
2010-01-11	28	14.5
2010-01-11	29	14.5
2010-01-11	30	14.5
2010-01-11	31	14.49
2010-01-11	32	14.48
2010-01-11	33	14.41
2010-01-11	34	14.33
2010-01-11	35	13.846
2010-01-29	0.5	12.9818
2010-01-29	1	12.9843
2010-01-29	2	12.9867
2010-01-29	3	12.99
2010-01-29	4	13
2010-01-29	5	13
2010-01-29	6	13
2010-01-29	7	13
2010-01-29	8	13
2010-01-29	9	13
2010-01-29	10	12.9987
2010-01-29	11	13
2010-01-29	12	13
2010-01-29	13	13
2010-01-29	14	13
2010-01-29	15	12.9987
2010-01-29	16	12.9956
2010-01-29	17	12.9957
2010-01-29	18	13
2010-01-29	19	13
2010-01-29	20	12.995
2010-01-29	21	12.996
2010-01-29	22	12.9929
2010-01-29	23	12.99
2010-01-29	24	12.99
2010-01-29	25	12.99
2010-01-29	26	12.99
2010-01-29	27	12.99
2010-01-29	28	12.965
2010-01-29	29	12.91
2010-01-29	30	12.76
2010-01-29	31	12.54
2010-01-29	32	12.441
2010-01-29	33	12.2567
2010-01-29	34	11.896
2010-01-29	35	11.695
2010-02-01	0.5	12.7467
2010-02-01	1	12.7633
2010-02-01	2	12.772
2010-02-01	3	12.77
2010-02-01	4	12.77
2010-02-01	5	12.7692
2010-02-01	6	12.7683
2010-02-01	7	12.7683
2010-02-01	8	12.765
2010-02-01	9	12.7667
2010-02-01	10	12.768
2010-02-01	11	12.765
2010-02-01	12	12.7643
2010-02-01	13	12.7667
2010-02-01	14	12.762
2010-02-01	15	12.765
2010-02-01	16	12.76
2010-02-01	17	12.76
2010-02-01	18	12.76
2010-02-01	19	12.7625
2010-02-01	20	12.764
2010-02-01	21	12.765
2010-02-01	22	12.76
2010-02-01	23	12.76
2010-02-01	24	12.7633
2010-02-01	25	12.76
2010-02-01	26	12.7625
2010-02-01	27	12.76
2010-02-01	28	12.76
2010-02-01	29	12.75
2010-02-01	30	12.75
2010-02-01	31	12.73
2010-02-01	32	12.5167
2010-02-01	33	12.455
2010-02-01	34	12.3286
2010-02-11	0.5	11.995
2010-02-11	1	12
2010-02-11	2	12.0052
2010-02-11	3	12.0172
2010-02-11	4	12.0157
2010-02-11	5	12.0092
2010-02-11	6	12.0031
2010-02-11	7	12.0067
2010-02-11	8	12.0121
2010-02-11	9	12.0179
2010-02-11	10	12.0111
2010-02-11	11	12.0191
2010-02-11	12	12.0178
2010-02-11	13	12.0119
2010-02-11	14	12.02
2010-02-11	15	12.0175
2010-02-11	16	12.0125
2010-02-11	17	12.0117
2010-02-11	18	12.0153
2010-02-11	19	12.01
2010-02-11	20	12.01
2010-02-11	21	12.01
2010-02-11	22	12.01
2010-02-11	23	12.01
2010-02-11	24	12.0108
2010-02-11	25	12.01
2010-02-11	26	12.0109
2010-02-11	27	12.01
2010-02-11	28	12.01
2010-02-11	29	12.0043
2010-02-11	30	11.9812
2010-02-11	31	11.8881
2010-02-11	32	11.7614
2010-02-11	33	11.3709
2010-02-11	34	11.0597
2010-02-11	35	11.0488
2010-02-11	36	11.015
2010-02-28	0.5	12.857
2010-02-28	1	12.85
2010-02-28	2	12.7525
2010-02-28	3	12.575
2010-02-28	4	12.21
2010-02-28	5	12.12
2010-02-28	6	12.0967
2010-02-28	7	12.07
2010-02-28	8	12.055
2010-02-28	9	12.0388
2010-02-28	10	12.03
2010-02-28	11	12.02
2010-02-28	12	12.02
2010-02-28	13	12.02
2010-02-28	14	12.0186
2010-02-28	15	12.005
2010-02-28	16	11.9867
2010-02-28	17	11.975
2010-02-28	18	11.9467
2010-02-28	19	11.94
2010-02-28	20	11.8425
2010-02-28	21	11.746
2010-02-28	22	11.734
2010-02-28	23	11.715
2010-02-28	24	11.6075
2010-02-28	25	11.548
2010-02-28	26	11.52
2010-02-28	27	11.4778
2010-02-28	28	11.374
2010-02-28	29	11.3533
2010-02-28	30	11.256
2010-02-28	31	11.2133
2010-02-28	32	11.1817
2010-03-01	0.5	12.12
2010-03-01	1	12.12
2010-03-01	2	12.1243
2010-03-01	3	12.13
2010-03-01	4	12.122
2010-03-01	5	12.135
2010-03-01	6	12.1343
2010-03-01	7	12.13
2010-03-01	8	12.13
2010-03-01	9	12.1363
2010-03-01	10	12.13
2010-03-01	11	12.13
2010-03-01	12	12.13
2010-03-01	13	12.1233
2010-03-01	14	12.12
2010-03-01	15	12.1157
2010-03-01	16	12.1117
2010-03-01	17	12.1083
2010-03-01	18	12.1014
2010-03-01	19	12.1
2010-03-01	20	12.0975
2010-03-01	21	12.08
2010-03-01	22	12.08
2010-03-01	23	12.06
2010-03-01	24	11.956
2010-03-01	25	11.8
2010-03-01	26	11.7133
2010-03-01	27	11.4637
2010-03-01	28	11.54
2010-03-01	29	11.3533
2010-03-01	30	11.34
2010-03-11	0.5	11.545
2010-03-11	1	11.5931
2010-03-11	2	11.5481
2010-03-11	3	11.46
2010-03-11	4	11.4127
2010-03-11	5	11.3932
2010-03-11	6	11.3859
2010-03-11	7	11.3794
2010-03-11	8	11.377
2010-03-11	9	11.36
2010-03-11	10	11.36
2010-03-11	11	11.36
2010-03-11	12	11.36
2010-03-11	13	11.3525
2010-03-11	14	11.3483
2010-03-11	15	11.335
2010-03-11	16	11.33
2010-03-11	17	11.325
2010-03-11	18	11.3225
2010-03-11	19	11.3217
2010-03-11	20	11.314
2010-03-11	21	11.292
2010-03-11	22	11.29
2010-03-11	23	11.2871
2010-03-11	24	11.28
2010-03-11	25	11.28
2010-03-11	26	11.275
2010-03-11	27	11.26
2010-03-11	28	11.2467
2010-03-11	29	11.2175
2010-03-11	30	11.161
2010-03-27	0.5	14.0583
2010-03-27	1	13.9833
2010-03-27	2	13.799
2010-03-27	3	13.69
2010-03-27	4	13.6308
2010-03-27	5	13.59
2010-03-27	6	13.4909
2010-03-27	7	13.2245
2010-03-27	8	12.7943
2010-03-27	9	12.4114
2010-03-27	10	12.0938
2010-03-27	11	11.9609
2010-03-27	12	11.8773
2010-03-27	13	11.8138
2010-03-27	14	11.7392
2010-03-27	15	11.6771
2010-03-27	16	11.6489
2010-03-27	17	11.6143
2010-03-27	18	11.5329
2010-03-27	19	11.498
2010-03-27	20	11.4667
2010-03-27	21	11.4325
2010-03-27	22	11.405
2010-03-27	23	11.345
2010-03-27	24	11.3
2010-03-27	25	11.284
2010-03-27	26	11.27
2010-03-27	27	11.225
2010-03-27	28	11.21
2010-04-01	0.5	14.188
2010-04-01	1	14.182
2010-04-01	2	14.1367
2010-04-01	3	14.112
2010-04-01	4	14.102
2010-04-01	5	13.8814
2010-04-01	6	13.4283
2010-04-01	7	13.164
2010-04-01	8	12.9
2010-04-01	9	12.755
2010-04-01	10	12.5233
2010-04-01	11	12.412
2010-04-01	12	12.292
2010-04-01	13	12.1825
2010-04-01	14	12.144
2010-04-01	15	12.0625
2010-04-01	16	11.95
2010-04-01	17	11.88
2010-04-01	18	11.8067
2010-04-01	19	11.748
2010-04-01	20	11.7167
2010-04-01	21	11.6786
2010-04-01	22	11.652
2010-04-01	23	11.632
2010-04-01	24	11.5829
2010-04-01	25	11.545
2010-04-01	26	11.5975
2010-04-01	27	11.6
2010-04-01	28	11.6025
2010-04-11	0.5	15.49
2010-04-11	1	15.4678
2010-04-11	2	15.4313
2010-04-11	3	15.382
2010-04-11	4	15.33
2010-04-11	5	15.265
2010-04-11	6	15.1575
2010-04-11	7	15.0589
2010-04-11	8	14.4067
2010-04-11	9	13.7875
2010-04-11	10	13.4925
2010-04-11	11	13.27
2010-04-11	12	13.0856
2010-04-11	13	12.8625
2010-04-11	14	12.6744
2010-04-11	15	12.6237
2010-04-11	16	12.6517
2010-04-11	17	12.6067
2010-04-11	18	12.55
2010-04-11	19	12.48
2010-04-11	20	12.45
2010-04-11	21	12.408
2010-04-11	22	12.369
2010-04-11	23	12.31
2010-04-11	24	12.2875
2010-04-11	25	12.262
2010-04-11	26	12.222
2010-04-11	27	12.194
2010-04-30	0.5	19.3629
2010-04-30	1	18.6471
2010-04-30	2	18.3087
2010-04-30	3	17.8855
2010-04-30	4	17.43
2010-04-30	5	17.0371
2010-04-30	6	16.795
2010-04-30	7	16.5483
2010-04-30	8	16.4033
2010-04-30	9	16.176
2010-04-30	10	15.99
2010-04-30	11	15.87
2010-04-30	12	15.726
2010-04-30	13	15.5587
2010-04-30	14	15.3117
2010-04-30	15	15.122
2010-04-30	16	15.035
2010-04-30	17	14.8183
2010-04-30	18	14.7425
2010-04-30	19	14.73
2010-04-30	20	14.73
2010-04-30	21	14.6767
2010-04-30	22	14.5686
2010-04-30	23	14.548
2010-04-30	24	14.502
2010-04-30	25	14.3367
2010-04-30	26	14.2725
2010-04-30	27	14.2467
2010-04-30	28	14.2425
2010-04-30	29	14.048
2010-05-01	0.5	18.82
2010-05-01	1	18.8775
2010-05-01	2	18.7278
2010-05-01	3	18.2525
2010-05-01	4	17.672
2010-05-01	5	17.6764
2010-05-01	6	17.2043
2010-05-01	7	16.7933
2010-05-01	8	16.5644
2010-05-01	9	16.345
2010-05-01	10	15.9771
2010-05-01	11	15.7413
2010-05-01	12	15.5913
2010-05-01	13	15.4875
2010-05-01	14	15.3514
2010-05-01	15	15.28
2010-05-01	16	15.2825
2010-05-01	17	15.2743
2010-05-01	18	15.185
2010-05-01	19	15.0478
2010-05-01	20	14.9629
2010-05-01	21	14.905
2010-05-01	22	14.8244
2010-05-01	23	14.725
2010-05-01	24	14.6525
2010-05-01	25	14.6263
2010-05-01	26	14.5467
2010-05-01	27	14.4533
2010-05-01	28	14.338
2010-05-01	29	14.2012
2010-05-01	30	14.1467
2010-05-11	0.5	20.41
2010-05-11	1	20.08
2010-05-11	2	19.6467
2010-05-11	3	19.105
2010-05-11	4	17.91
2010-05-11	5	17.48
2010-05-11	6	17.1725
2010-05-11	7	16.995
2010-05-11	8	16.88
2010-05-11	9	16.745
2010-05-11	10	16.675
2010-05-11	11	16.645
2010-05-11	12	16.6
2010-05-11	13	16.56
2010-05-11	14	16.55
2010-05-11	15	16.515
2010-05-11	16	16.5
2010-05-11	17	16.44
2010-05-11	18	16.34
2010-05-11	19	16.17
2010-05-11	20	16.01
2010-05-11	21	15.94
2010-05-11	22	15.87
2010-05-11	23	15.81
2010-05-11	24	15.7
2010-05-11	25	15.6
2010-05-11	26	15.41
2010-05-11	27	15.31
2010-05-11	28	15.29
2010-05-11	29	15.28
2010-05-31	0.5	23.7
2010-05-31	1	23.442
2010-05-31	2	22.967
2010-05-31	3	22.3225
2010-05-31	4	21.776
2010-05-31	5	21.4189
2010-05-31	6	21.26
2010-05-31	7	21.1483
2010-05-31	8	21.048
2010-05-31	9	20.8771
2010-05-31	10	20.7271
2010-05-31	11	20.6533
2010-05-31	12	20.5625
2010-05-31	13	20.406
2010-05-31	14	20.306
2010-05-31	15	20.0667
2010-05-31	16	19.8837
2010-05-31	17	19.7233
2010-05-31	18	19.5983
2010-05-31	19	19.3367
2010-05-31	20	19.148
2010-05-31	21	18.955
2010-05-31	22	18.4288
2010-05-31	23	18.3571
2010-06-02	0.5	22.02
2010-06-02	1	22.026
2010-06-02	2	22.0086
2010-06-02	3	21.86
2010-06-02	4	21.254
2010-06-02	5	21.0029
2010-06-02	6	20.7989
2010-06-02	7	20.7314
2010-06-02	8	20.6486
2010-06-02	9	20.6411
2010-06-02	10	20.6321
2010-06-02	11	20.588
2010-06-02	12	20.47
2010-06-02	13	20.1789
2010-06-02	14	20.1375
2010-06-02	15	20.08
2010-06-02	16	19.825
2010-06-02	17	19.64
2010-06-02	18	19.5417
2010-06-02	19	19.2156
2010-06-02	20	18.9725
2010-06-02	21	18.7575
2010-06-02	22	18.2975
2010-06-02	23	18.17
2010-06-02	24	18.145
2010-06-02	25	18.1267
2010-06-02	0.5	22.4557
2010-06-02	1	22.436
2010-06-02	2	22.3817
2010-06-02	3	22.0355
2010-06-02	4	21.4417
2010-06-02	5	21.0533
2010-06-02	6	20.773
2010-06-02	7	20.722
2010-06-02	8	20.6817
2010-06-02	9	20.655
2010-06-02	10	20.62
2010-06-02	11	20.536
2010-06-02	12	20.3122
2010-06-02	13	20.125
2010-06-02	14	19.8833
2010-06-02	15	19.503
2010-06-02	16	19.176
2010-06-02	17	19.04
2010-06-02	18	18.79
2010-06-11	0.5	21.95
2010-06-11	1	21.64
2010-06-11	2	21.4771
2010-06-11	3	21.4382
2010-06-11	4	21.4
2010-06-11	5	21.38
2010-06-11	6	21.3592
2010-06-11	7	21.2669
2010-06-11	8	21.0983
2010-06-11	9	20.4783
2010-06-11	10	20.3167
2010-06-11	11	20.08
2010-06-11	12	19.527
2010-06-11	13	19.1483
2010-06-11	14	18.707
2010-06-11	15	18.288
2010-06-11	16	17.86
2010-06-11	17	17.7091
2010-06-11	18	17.6175
2010-06-11	19	17.6075
2010-06-11	20	17.605
2010-06-30	0.5	25.4029
2010-06-30	1	25.1617
2010-06-30	2	24.9586
2010-06-30	3	24.9089
2010-06-30	4	24.8033
2010-06-30	5	24.74
2010-06-30	6	24.705
2010-06-30	7	24.588
2010-06-30	8	24.3667
2010-06-30	9	23.708
2010-06-30	10	23.2133
2010-06-30	11	23.045
2010-06-30	12	22.805
2010-06-30	13	22.6825
2010-06-30	14	22.5825
2010-06-30	15	22.4514
2010-06-30	16	22.235
2010-06-30	17	21.91
2010-06-30	18	21.615
2010-06-30	19	21.2733
2010-06-30	20	20.95
2010-06-30	21	20.5967
2010-07-01	0.5	26.9306
2010-07-01	1	26.6743
2010-07-01	2	26.2717
2010-07-01	3	26.0367
2010-07-01	4	25.6187
2010-07-01	5	24.9017
2010-07-01	6	24.498
2010-07-01	7	23.7913
2010-07-01	8	23.345
2010-07-01	9	23.152
2010-07-01	10	23.0233
2010-07-01	11	22.9367
2010-07-01	12	22.7956
2010-07-01	13	22.7175
2010-07-01	14	22.6183
2010-07-01	15	22.52
2010-07-01	16	22.318
2010-07-01	17	21.9317
2010-07-01	18	21.66
2010-07-01	19	20.9783
2010-07-01	20	20.8186
2010-07-01	21	20.8157
2010-07-12	0.5	27.0657
2010-07-12	1	26.058
2010-07-12	2	25.105
2010-07-12	3	24.3433
2010-07-12	4	23.9
2010-07-12	5	23.69
2010-07-12	6	23.4067
2010-07-12	7	23.2917
2010-07-12	8	23.1283
2010-07-12	9	23.062
2010-07-12	10	23.0025
2010-07-12	11	22.945
2010-07-12	12	22.926
2010-07-12	13	22.895
2010-07-12	14	22.84
2010-07-12	15	22.745
2010-07-12	16	22.56
2010-07-12	17	22.3317
2010-07-12	18	22.1
2010-07-12	19	21.648
2010-07-12	20	21.1925
2010-07-12	21	21.035
2010-07-31	0.5	29.46
2010-07-31	1	28.465
2010-07-31	3	28.0525
2010-07-31	6	24.9229
2010-07-31	9	24.295
2010-07-31	13	24.06
2010-07-31	16	23.86
2010-07-31	17	23.85
2010-07-31	20	23.6967
2010-07-31	23	23.1975
2010-07-31	25	22.9357
2010-07-31	27	22.672
2010-07-31	29	21.975
2010-07-31	31	21.66
2010-07-31	33	21.6025
2010-08-01	1	29.245
2010-08-01	3	28.4533
2010-08-01	6	25.1625
2010-08-01	9	24.4825
2010-08-01	12	24.1817
2010-08-01	16	23.9525
2010-08-01	19	23.902
2010-08-01	22	23.74
2010-08-01	25	23.264
2010-08-01	28	22.968
2010-08-01	31	22.0675
2010-08-01	34	22.03
2010-08-11	0.5	29.44
2010-08-11	2	29.1025
2010-08-11	4	27.155
2010-08-11	6	26.22
2010-08-11	8	25.655
2010-08-11	10	25.1033
2010-08-11	12	24.9133
2010-08-11	14	24.65
2010-08-11	15	24.514
2010-08-11	17	24.28
2010-08-11	19	23.727
2010-08-11	21	23.1733
2010-08-11	23	23.115
2010-08-31	0.5	27.9862
2010-08-31	1	27.9481
2010-08-31	2	27.7667
2010-08-31	3	27.5656
2010-08-31	4	27.4314
2010-08-31	5	27.305
2010-08-31	6	27.1636
2010-08-31	7	27.03
2010-08-31	8	26.88
2010-08-31	9	26.64
2010-08-31	10	26.3583
2010-08-31	11	26.188
2010-08-31	12	26.074
2010-08-31	13	25.985
2010-08-31	14	25.7967
2010-08-31	15	25.6975
2010-08-31	16	25.6
2010-08-31	17	25.55
2010-08-31	18	25.4533
2010-08-31	19	25.385
2010-08-31	20	25.31
2010-08-31	21	25.2025
2010-08-31	22	25.13
2010-08-31	23	25.04
2010-08-31	24	24.785
2010-08-31	25	24.3575
2010-08-31	26	24.16
2010-08-31	27	23.725
2010-08-31	28	23.34
2010-08-31	29	22.952
2010-08-31	30	22.51
2010-08-31	31	22.4675
2010-08-31	32	22.4671
2010-09-04	0.5	28.38
2010-09-04	1	28.2133
2010-09-04	2	27.29
2010-09-04	3	26.8983
2010-09-04	4	26.7322
2010-09-04	5	26.0257
2010-09-04	6	25.6962
2010-09-04	7	25.427
2010-09-04	8	25.2514
2010-09-04	9	25.1933
2010-09-04	10	25.14
2010-09-04	11	25.1067
2010-09-04	12	25.09
2010-09-04	13	25.05
2010-09-04	14	25.0287
2010-09-04	15	25.01
2010-09-04	16	24.97
2010-09-04	17	24.93
2010-09-04	18	24.93
2010-09-04	19	24.905
2010-09-04	20	24.87
2010-09-04	21	24.85
2010-09-04	22	24.82
2010-09-04	23	24.745
2010-09-04	24	24.61
2010-09-04	25	24.44
2010-09-04	26	24.38
2010-09-04	27	24.2
2010-09-04	28	23.688
2010-09-04	29	23.18
2010-09-04	30	22.63
2010-09-04	31	22.54
2010-09-04	32	22.4913
2010-09-11	0.5	24.8536
2010-09-11	1	24.8863
2010-09-11	2	24.7886
2010-09-11	3	24.6975
2010-09-11	4	24.664
2010-09-11	5	24.5767
2010-09-11	6	24.45
2010-09-11	7	24.3
2010-09-11	8	24.266
2010-09-11	9	24.2225
2010-09-11	10	24.17
2010-09-11	11	24.1367
2010-09-11	12	24.0725
2010-09-11	13	24.0325
2010-09-11	14	23.968
2010-09-11	15	23.878
2010-09-11	16	23.8067
2010-09-11	17	23.7143
2010-09-11	18	23.51
2010-09-11	19	23.4067
2010-09-11	20	23.0125
2010-09-11	21	22.5675
2010-09-11	22	22.2867
2010-09-11	23	22.115
2010-09-11	24	21.8075
2010-09-11	25	21.384
2010-09-11	26	20.9833
2010-09-11	27	20.52
2010-09-11	28	19.82
2010-09-11	29	19.49
2010-09-11	30	19.3625
2010-09-11	31	19.28
2010-09-11	32	19.122
2010-09-11	33	19.08
2010-09-11	34	19.03
2010-09-30	0.5	23.81
2010-09-30	1	23.8094
2010-09-30	2	23.726
2010-09-30	3	23.6767
2010-09-30	4	23.6417
2010-09-30	5	23.63
2010-09-30	6	23.63
2010-09-30	7	23.62
2010-09-30	8	23.6175
2010-09-30	9	23.598
2010-09-30	10	23.585
2010-09-30	11	23.58
2010-09-30	12	23.57
2010-09-30	13	23.57
2010-09-30	14	23.57
2010-09-30	15	23.57
2010-09-30	16	23.568
2010-09-30	17	23.565
2010-09-30	18	23.57
2010-09-30	19	23.5633
2010-09-30	20	23.5614
2010-09-30	21	23.56
2010-09-30	22	23.56
2010-09-30	23	23.56
2010-09-30	24	23.5525
2010-09-30	25	23.5367
2010-09-30	26	23.3833
2010-09-30	27	23.165
2010-09-30	28	22.94
2010-09-30	29	22.7533
2010-09-30	30	22.5833
2010-09-30	31	22.445
2010-09-30	32	22.22
2010-09-30	33	21.8833
2010-09-30	34	21.3
2010-10-01	0.5	23.7622
2010-10-01	1	23.7587
2010-10-01	2	23.65
2010-10-01	3	23.5775
2010-10-01	4	23.56
2010-10-01	5	23.5533
2010-10-01	6	23.548
2010-10-01	7	23.5433
2010-10-01	8	23.5475
2010-10-01	9	23.55
2010-10-01	10	23.545
2010-10-01	11	23.5413
2010-10-01	12	23.54
2010-10-01	13	23.54
2010-10-01	14	23.54
2010-10-01	15	23.54
2010-10-01	16	23.54
2010-10-01	17	23.54
2010-10-01	18	23.54
2010-10-01	19	23.54
2010-10-01	20	23.54
2010-10-01	21	23.54
2010-10-01	22	23.54
2010-10-01	23	23.54
2010-10-01	24	23.536
2010-10-01	25	23.53
2010-10-01	26	23.478
2010-10-01	27	23.378
2010-10-01	28	23.252
2010-10-01	29	23.1467
2010-10-01	30	22.99
2010-10-01	31	22.7167
2010-10-01	32	22.246
2010-10-01	33	21.3725
2010-10-01	34	20.8575
2010-10-01	35	20.815
2010-10-01	36	20.815
2010-10-01	37	20.81
2010-10-11	0.5	23.39
2010-10-11	1	23.4157
2010-10-11	2	23.405
2010-10-11	3	23.3933
2010-10-11	4	23.394
2010-10-11	5	23.39
2010-10-11	6	23.39
2010-10-11	7	23.3817
2010-10-11	8	23.3817
2010-10-11	9	23.3825
2010-10-11	10	23.38
2010-10-11	11	23.3804
2010-10-11	12	23.38
2010-10-11	13	23.38
2010-10-11	14	23.38
2010-10-11	15	23.38
2010-10-11	16	23.38
2010-10-11	17	23.38
2010-10-11	18	23.38
2010-10-11	19	23.38
2010-10-11	20	23.38
2010-10-11	21	23.38
2010-10-11	22	23.38
2010-10-11	23	23.38
2010-10-11	24	23.37
2010-10-11	25	23.37
2010-10-11	26	23.372
2010-10-11	27	23.3725
2010-10-11	28	23.37
2010-10-11	29	23.358
2010-10-11	30	23.34
2010-10-11	31	23.2233
2010-10-11	32	23.176
2010-10-11	33	23.12
2010-10-11	34	22.95
2010-10-11	35	22.8167
2010-10-11	36	22.625
2010-10-11	37	22.6025
2010-10-11	38	22.395
2010-10-25	0.5	22.9345
2010-10-25	1	22.9375
2010-10-25	2	22.9378
2010-10-25	3	22.94
2010-10-25	4	22.94
2010-10-25	5	22.94
2010-10-25	6	22.94
2010-10-25	7	22.9414
2010-10-25	8	22.94
2010-10-25	9	22.945
2010-10-25	10	22.94
2010-10-25	11	22.94
2010-10-25	12	22.94
2010-10-25	13	22.94
2010-10-25	14	22.94
2010-10-25	15	22.94
2010-10-25	16	22.94
2010-10-25	17	22.94
2010-10-25	18	22.94
2010-10-25	19	22.94
2010-10-25	20	22.94
2010-10-25	21	22.9375
2010-10-25	22	22.94
2010-10-25	23	22.94
2010-10-25	24	22.9367
2010-10-25	25	22.9333
2010-10-25	26	22.94
2010-10-25	27	22.9367
2010-10-25	28	22.93
2010-10-25	29	22.9175
2010-10-25	30	22.905
2010-10-25	31	22.89
2010-10-25	32	22.885
2010-10-25	33	22.815
2010-10-25	34	22.745
2010-10-25	35	22.72
2010-10-25	36	22.71
2010-10-25	37	22.6733
2010-10-25	38	22.6025
2010-10-25	39	22.5667
2010-10-25	40	22.5325
2010-10-25	41	22.4786
2010-10-25	42	22.4175
2010-10-25	43	22.316
2010-10-25	44	21.9483
2010-10-25	45	21.604
2010-10-25	46	21.346
2010-10-25	47	21.2218
2010-11-03	0.5	21.76
2010-11-03	1	21.76
2010-11-03	2	21.75
2010-11-03	3	21.7075
2010-11-03	4	21.685
2010-11-03	5	21.6767
2010-11-03	6	21.67
2010-11-03	7	21.67
2010-11-03	8	21.67
2010-11-03	9	21.67
2010-11-03	10	21.6667
2010-11-03	11	21.664
2010-11-03	12	21.66
2010-11-03	13	21.66
2010-11-03	14	21.66
2010-11-03	15	21.66
2010-11-03	16	21.66
2010-11-03	17	21.6625
2010-11-03	18	21.6667
2010-11-03	19	21.6667
2010-11-03	20	21.67
2010-11-03	21	21.67
2010-11-03	22	21.67
2010-11-03	23	21.67
2010-11-03	24	21.665
2010-11-03	25	21.67
2010-11-03	26	21.67
2010-11-03	27	21.67
2010-11-03	28	21.665
2010-11-03	29	21.6667
2010-11-03	30	21.67
2010-11-03	31	21.665
2010-11-03	32	21.67
2010-11-03	33	21.665
2010-11-03	34	21.6567
2010-11-03	35	21.6433
2010-11-03	36	21.6
2010-11-03	37	21.48
2010-11-03	38	21.3733
2010-11-03	39	21.26
2010-11-03	40	21.19
2010-11-03	41	21.035
2010-11-03	42	20.7767
2010-11-03	43	20.445
2010-11-03	44	20.3467
2010-11-03	45	20.13
2010-11-03	46	20.07
2010-11-03	47	20.0433
2010-11-03	48	20.04
2010-12-20	0.5	17.12
2010-12-20	1	17.17
2010-12-20	2	17.1767
2010-12-20	3	17.18
2010-12-20	4	17.18
2010-12-20	5	17.18
2010-12-20	6	17.18
2010-12-20	7	17.18
2010-12-20	8	17.18
2010-12-20	9	17.18
2010-12-20	10	17.18
2010-12-20	11	17.18
2010-12-20	12	17.18
2010-12-20	13	17.18
2010-12-20	14	17.18
2010-12-20	15	17.18
2010-12-20	16	17.18
2010-12-20	17	17.18
2010-12-20	18	17.18
2010-12-20	19	17.18
2010-12-20	20	17.18
2010-12-20	21	17.18
2010-12-20	22	17.18
2010-12-20	23	17.18
2010-12-20	24	17.18
2010-12-20	25	17.18
2010-12-20	26	17.175
2010-12-20	27	17.175
2010-12-20	28	17.17
2010-12-20	29	17.17
2010-12-20	30	17.17
2010-12-20	31	17.165
2010-12-20	32	17.16
2010-12-20	33	17.135
2010-12-20	34	17.125
2010-12-20	35	17.105
2010-12-20	36	17.02
2010-12-20	37	16.885
2010-12-20	38	16.7867
2010-12-20	39	16.655
2010-12-20	40	16.4333
2010-12-20	41	16.365
2010-12-20	42	15.94
2010-12-20	43	15.5633
2010-12-20	44	15.33
2010-12-20	45	15.2
2010-12-20	46	15.105
2010-12-20	47	15.11
2010-12-20	48	15.11
2010-11-11	0.5	21.5383
2010-11-11	1	21.4836
2010-11-11	2	21.1625
2010-11-11	3	21.0367
2010-11-11	4	20.996
2010-11-11	5	20.975
2010-11-11	6	20.96
2010-11-11	7	20.958
2010-11-11	8	20.95
2010-11-11	9	20.95
2010-11-11	10	20.9475
2010-11-11	11	20.944
2010-11-11	12	20.94
2010-11-11	13	20.94
2010-11-11	14	20.94
2010-11-11	15	20.94
2010-11-11	16	20.93
2010-11-11	17	20.93
2010-11-11	18	20.9267
2010-11-11	19	20.914
2010-11-11	20	20.91
2010-11-11	21	20.91
2010-11-11	22	20.91
2010-11-11	23	20.9067
2010-11-11	24	20.8975
2010-11-11	25	20.885
2010-11-11	26	20.88
2010-11-11	27	20.8657
2010-11-11	28	20.86
2010-11-11	29	20.8583
2010-11-11	30	20.83
2010-11-11	31	20.768
2010-11-11	32	20.745
2010-11-11	33	20.73
2010-11-11	34	20.7167
2010-11-11	35	20.6967
2010-11-11	36	20.6867
2010-11-11	37	20.67
2010-11-11	38	20.66
2010-11-11	39	20.62
2010-11-11	40	20.485
2010-11-21	0.5	19.97
2010-11-21	1	19.9717
2010-11-21	2	19.97
2010-11-21	3	19.97
2010-11-21	4	19.97
2010-11-21	5	19.97
2010-11-21	6	19.9725
2010-11-21	7	19.98
2010-11-21	8	19.9775
2010-11-21	9	19.9775
2010-11-21	10	19.98
2010-11-21	11	19.98
2010-11-21	12	19.9771
2010-11-21	13	19.9733
2010-11-21	14	19.9767
2010-11-21	15	19.9775
2010-11-21	16	19.975
2010-11-21	17	19.9767
2010-11-21	18	19.9767
2010-11-21	19	19.97
2010-11-21	20	19.9725
2010-11-21	21	19.98
2010-11-21	22	19.975
2010-11-21	23	19.975
2010-11-21	24	19.9733
2010-11-21	25	19.975
2010-11-21	26	19.9775
2010-11-21	27	19.97
2010-11-21	28	19.97
2010-11-21	29	19.97
2010-11-21	30	19.965
2010-11-21	31	19.97
2010-11-21	32	19.965
2010-11-21	33	19.95
2010-11-21	34	19.9575
2010-11-21	35	19.9433
2010-11-21	36	19.8825
2010-11-21	37	19.76
2010-11-21	38	19.6975
2010-11-21	39	19.5925
2010-11-21	40	19.5225
2010-11-21	41	19.4033
2010-11-21	42	19.3333
2010-11-21	43	19.1633
2010-11-21	44	18.9467
2010-11-21	45	18.78
2010-11-21	46	18.68
2010-11-21	47	18.656
2010-11-21	48	18.6525
2010-12-24	0.5	16.83
2010-12-24	3	16.85
2010-12-24	4	16.86
2010-12-24	6	16.86
2010-12-24	8	16.86
2010-12-24	11	16.86
2010-12-24	13	16.86
2010-12-24	16	16.86
2010-12-24	19	16.86
2010-12-24	22	16.86
2010-12-24	25	16.86
2010-12-24	28	16.85
2010-12-24	31	16.86
2010-12-24	34	16.82
2010-12-24	36	16.59
2010-12-24	38	16.47
2010-12-24	41	16.1
2010-12-24	44	15.72
2010-12-24	47	15.54

## Sheet: XXU-temperature
Date	Depth(DE.)	Temp
2010-03-21 17:16:21	0.5	15.9967
2010-03-21 17:16:42	1	16.03
2010-03-21 17:17:03	2	16.0343
2010-03-21 17:17:24	3	15.9729
2010-03-21 17:17:42	4	15.3925
2010-03-21 17:17:57	5	15.055
2010-03-21 17:18:27	6	14.335
2010-03-21 17:18:51	7	14.09
2010-03-21 17:19:09	8	13.8383
2010-03-21 17:19:39	9	13.421
2010-03-21 17:20:03	10	12.4038
2010-03-21 17:20:27	11	11.8567
2010-03-21 17:20:36	12	11.78
2010-06-20 15:26:18	0.5	25.7633
2010-06-20 15:26:30	1	25.7664
2010-06-20 15:26:45	2	24.482
2010-06-20 15:27:00	3	21.2025
2010-08-09 19:11:30	0.5	33.8925
2010-08-09 19:12:00	1	31.83
2010-08-09 19:12:30	2	28.85
2010-08-09 19:14:00	4	26.3767
2010-08-09 19:15:00	6	24.135
2010-08-09 19:16:00	8	23.105
2010-08-09 19:16:30	9	23.02
2010-08-09 19:17:30	10	22.41
2010-11-05 13:48:03	0.5	21.9125
2010-11-05 13:48:18	1	21.88
2010-11-05 13:48:30	2	21.715
2010-11-05 13:48:48	3	21.5333
2010-11-05 13:49:03	4	21.454
2010-11-05 13:49:21	5	21.42
2010-11-05 13:49:33	6	21.395
2010-11-05 13:49:48	7	21.39
2010-11-05 13:49:57	8	21.38
2010-11-05 13:50:12	9	21.374
2010-11-05 13:50:27	10	21.356
2010-11-05 13:50:42	11	21.35
2010-11-05 13:50:57	12	21.348
2010-11-05 13:51:09	13	21.345
2010-11-05 13:51:27	14	21.34
2010-11-05 13:51:42	15	21.34
2010-11-05 13:51:54	16	21.34
2010-11-05 13:52:06	17	21.335
2010-11-05 13:52:21	18	21.32
2010-11-05 13:52:30	19	21.31
2010-11-05 13:52:42	20	21.2975
2010-11-05 13:52:54	21	21.29
2010-11-05 13:53:06	22	21.2825
2010-11-05 13:53:18	23	21.2525
2010-11-05 13:53:30	24	21.1475
2010-11-05 13:53:42	25	21.0025
2010-11-05 13:53:54	26	20.86
2010-11-05 13:54:03	27	20.5833
2010-11-05 13:54:18	28	20.166
2010-11-05 13:54:27	29	19.4267
2010-11-05 13:54:39	30	19.015
2010-11-05 13:55:12	31	18.9673
